# Supplementary material for: Real-Time Stereotactic MRI-Guided Sclerotherapy with Bleomycin-Polidocanol Foam: Illuminating Inaccessible Venous Malformations
Source: J Clin Med. 2025 Oct 23;14(21):7509. doi: 10.3390/jcm14217509 (PMC12608222; doi:10.3390/jcm14217509)
Supplement: Supplementary file 1 [file jcm-14-07509-s001.zip]

Archive with 1 entries (1 files):
- jcm-3847166-supplementary.pdf
